# Supplementary material for: 3D investigation shows walls and wall-like structures around human germinal centres, probably regulating T- and B-cell entry and exit
Source: PLoS One. 2020 Nov 10;15(11):e0242177. doi: 10.1371/journal.pone.0242177 (PMC7654765; doi:10.1371/journal.pone.0242177)
Supplement: S1 Table — (XLSX) [file pone.0242177.s001.xlsx]

## Sheet: S1 Table
wall lenght of lymphadenitis in μm	wall lenght of AITL in μm
78.3	109
73.3	89.5
50.9	108
66.5	70.4
86.5	38.3
95.9	84.2
81.5	129
80.7	56.2
96.5	111
81.1	109
98.8	41.1
74	36.2
112	63.9
71.6	77.7
71	79.5
100	67
103	47.2
80.4	38.4
87.4	25.3
135	77.4
162	74.2
107	73.6
63.9	26.5
152	86.1
152	133
138	129
119	72.8
79.9	94.7
111	35.2
96.3	76.7
144	49.2
105	71.8
84.5	85.3
64.4	27.4
96	48.3
82.5	78.1
121	49.7
111	64.5
81.1	52.7
101	97.2
51.44	73.3
95.8	138
43.8	69.9
49.6	41
118	36.1
75.1	95.5
126	94.8
41.8	54.1
66.1	41
77.1	49.1
103	38.7
168	62
109	20.9
98.9	47.9
78.9	43.1
156	32
98.7
115
77.3
112
57.7
147
193
106
123
118
162
69
172
92.5
102
158
72.7
74
44.6
72
65.8
108
