# Supplementary material for: 3D investigation shows walls and wall-like structures around human germinal centres, probably regulating T- and B-cell entry and exit
Source: PLoS One. 2020 Nov 10;15(11):e0242177. doi: 10.1371/journal.pone.0242177 (PMC7654765; doi:10.1371/journal.pone.0242177)
Supplement: S2 Table — (XLSX) [file pone.0242177.s002.xlsx]

## Sheet: S2 Table
diameter of Gaps in μm	width of perifollicular sinuses in μm
3.35	10.8
4.99	9.69
5.1	10.1
2.49	8.29
4.41	13.4
3.57	8.02
3.79	6.31
6.08	17.8
5.57	13.4
3.79	11.1
6.08	11.1
5.57	15.3
3.95	12.2
9.01	10.9
6.16	10.3
4.47	9.35
7.47	11.7
7.2	8.15
6.31	15.5
7.77	9.13
5.84	14
12.5	14.7
6.49	11
4.92	10.5
2.55	8.25
8.12	11.3
5.56	8.84
6.64	9.78
5.84	11.8
7.78	12.6
7.49	15.9
6.19	9.28
4.09	11.8
5.98	27.2
3.42	34.3
3.84	30.1
3.96	12.8
7.56	9.08
5.49	11.5
4.42	8.96
8.83	17.1
6.98	19.2
8.24	13.8
5.61	14.1
6.76
3.97
6.16
9.85
5.41
5.02
6.1
3.06
8.34
7.45
5.27
7.33
5.12
6.83
5.88
9.83
4.8

## Sheet: Sheet1
Siebwälle
10.6
12.6
7.98
8.48
14.1
6.92
12.5
10.8
9.88
19.9
14.4
23.1
13.1
13.6
18.9
9.39
13.7
13.7
8.85
10.5
15.5
